# Supplementary material for: Long-term cardiovascular disorders in the STOX1 mouse model of preeclampsia
Source: Sci Rep. 2019 Aug 15;9:11918. doi: 10.1038/s41598-019-48427-3 (PMC6695383; doi:10.1038/s41598-019-48427-3)
Supplement: Supplementary file 2 — Supplementary Table 1 [file 41598_2019_48427_MOESM2_ESM.xlsx]

## Sheet: Feuil1
Supplemental table 1: Statistical tests by ANOVA for :
Ageing and STOX effects (ANOVA Repeated measures)
Abbreviation	Parameter	0-3-6 months	Interaction Ageing*Genotype
AoV_VTI_VTI	Ascending Aorta Velocity Time intergal	0.264175	0.570024
AoV_VTI_Mean_Vel	Mean Ascending Aorta Peak Velocity	0.241374	0.371387
AoV_VTI_Mean_Grad	Mean Ascending Aorta Peak Gradient	0.208938	0.372288
AoV_VTI_Peak_Vel	Ascending Aorta Mean velocity	0.0959277	0.468592
AoV_VTI_Peak_Grad	Ascending Aorta mean Pressure Gadient	0.104861	0.511096
AV_Peak_Vel	Ascending Aorta Peak velocity	0.024833	0.856738
AV_Peak_Pressure_mmHg	Ascending Aorta Pressure Gradient	0.0242253	0.873189
PAT	Pulmonary Artery Acceleration Time	0.777929	0.39771
PET	Pulmonary Artery Ejection Time	0.794339	0.076486
RVOT_VTI_VTI	Pulmonary Artery Velocity Time Integral	0.297404	0.00745265
RVOT_VTI_Mean_Vel	Pulmonary Artery mean velocity	0.0438949	0.125393
RVOT_VTI_Mean_Grad	Pulmonary Artery mean velocity gradient	0.981361	0.0228308
RVOT_VTI_Peak_Vel	Pulmonary Artery peak velocity	0.0306668	0.14002
RVOT_VTI_Peak_Grad	Pulmonary Artery peak velocity gradient	0.728479	0.145128
RVOT	Right Ventricle Outflow Tract	0.0938934	0.163336
RVOT_CO_mL_min	Pulmonary Artery Flow	0.0566079	0.584896
RVOT_SV_uL	Pulmonary Artery Stroke Volume	0.507666	0.0212329
AET	Aortic Ejection Time	0.366205	0.443753
IVCT	IsoVolumic Contraction Time	0.810052	0.48439
IVRT	Isovolumic Relaxation Time	0.200386	0.639206
MV_A	Mitral Valve A wave peak Velocity	0.235583	0.0200393
MV_Decel_Acceleration	Mitral Valve Deceleration acceleration	0.0565797	0.0904971
MV_Decel	Mitral Valve Deceleration	0.398602	0.0502887
MV_E	Mitral Valve E wave peak Velocity	0.0204706	0.771258
MV_ET	Mitral Valve Ejection Time	0.333329	0.460439
LV_MPI_IV	Left Ventricle Myocardial performance index (Tei)	0.519701	0.286706
MV_E_A	E/A mitral flow	0.503806	0.563866
Ao_Root	Ascending Aorta Diameter	9.45252e-05	0.0744386
IVS_d	Interventricular Septum Thickness, diastole	0.0292086	0.551742
IVS_s	Interventricular Septum Thickness, systole	0.025779	0.685686
LA	Left Atrium Diameter	0.057949	0.241597
LVID_d	Left Ventricle Internal Diameter, diastole	0.417567	0.797237
LVID_s	Left Ventricle Internal Diameter, systole	0.510355	0.773644
LVPW_d	Left Ventricle Posterior Wall thickness, diastole	0.245356	0.0532149
LVPW_s	Left Ventricle Posterior Wall thickness, systole	0.405135	0.0617515
LVID+ PWd + IVSd	Largest diameter of the heart	0.11044	0.138466
EF	Ejection Fraction (extrapolated form M mode)	0.11044	0.138466
FS	Fractional Shortening	0.366776	0.884732
LV_Mass_mg	Left Ventricular Mass	0.348291	0.823974
LV_Mass_Corrected_mg	Left ventricular Mass corrected for mice	0.0506505	0.109739
LV_Vol_d_uL	Telediastolic Left ventricle volume (from M mode)	0.0506505	0.109739
LV_Vol_s_uL	Telesystolic Left ventricle volume (from M mode)	0.407231	0.781557
LOv.LD.Vel	Least Diastolic Velocity	0.467254	0.86024
LOv.PS.Vel	Peak Systolic Velocity	Measures at 6 months	Measures at 6 months
LOv.VTI	Velocity Time integral (of mean instantaneous velocities)	Measures at 6 months	Measures at 6 months
LOv.VTI.1	Mean Velocity as estimated from mean VTI measurement	Measures at 6 months	Measures at 6 months
LOv.VTI.2	Mean gradient of mean instantaneous velocities	Measures at 6 months	Measures at 6 months
LOv.VTI.3	Peak Mean Velocity	Measures at 6 months	Measures at 6 months
LOv.VTI.4	Peak Mean Gradient	Measures at 6 months	Measures at 6 months
ROv.LD.Vel	Least Diastolic Velocity	Measures at 6 months	Measures at 6 months
ROv.PS.Vel	Peak Systolic Velocity	Measures at 6 months	Measures at 6 months
ROv.VTI	Velocity Time integral (of mean instantaneous velocities)	Measures at 6 months	Measures at 6 months
ROv.VTI.1	Mean Velocity as estimated from mean VTI measurement	Measures at 6 months	Measures at 6 months
ROv.VTI.2	Mean gradient of mean instantaneous velocities	Measures at 6 months	Measures at 6 months
ROv.VTI.3	Peak Mean Velocity	Measures at 6 months	Measures at 6 months
ROv.VTI.4	Peak Mean Gradient	Measures at 6 months	Measures at 6 months
LOv.PI	Pulsatility index	Measures at 6 months	Measures at 6 months
LOv.RI	Resistivity Index	Measures at 6 months	Measures at 6 months
ROv.PI	Pulsatility index	Measures at 6 months	Measures at 6 months
ROv.RI	Resistivity Index	Measures at 6 months	Measures at 6 months
PV Peak Vel	Pulmonary Vein Peak Velocity	0.706649	0.108918
PV Peak Pressure	Pulmonary Vein Peak Pressure	0.781991	0.128158
Aortic flow	Flow rate in the aorta	0.0201074	0.964315
Dobutamine effects at 6 months (2-ways ANOVA)
Abbreviation	Parameter	p-ANOVA	Experimental PE vs CTL	Dobutamin effect	Interaction
AoV_VTI_VTI	Ascending Aorta Velocity Time intergal	0.242806	0.164905	0.136927	0.828614
AoV_VTI_Mean_Vel	Mean Ascending Aorta Peak Velocity	0.000907808	0.0459263	0.000207078	0.774926
AoV_VTI_Mean_Grad	Mean Ascending Aorta Peak Gradient	0.00123238	0.0537444	0.000310544	0.45168
AoV_VTI_Peak_Vel	Ascending Aorta Mean velocity	0.000660766	0.0504361	0.000143489	0.559207
AoV_VTI_Peak_Grad	Ascending Aorta mean Pressure Gadient	0.000518975	0.0479872	0.000131296	0.282036
AV_Peak_Vel	Ascending Aorta Peak velocity	0.000572516	0.16228	8.64692e-05	0.340484
AV_Peak_Pressure_mmHg	Ascending Aorta Pressure Gradient	0.00028456	0.133235	5.13977e-05	0.162991
PAT	Pulmonary Artery Acceleration Time	0.0756409	0.832187	0.0128404	0.527334
PET	Pulmonary Artery Ejection Time	0.00127598	0.55312	0.000125745	0.733708
RVOT_VTI_VTI	Pulmonary Artery Velocity Time Integral	0.0521532	0.0594879	0.0332409	0.870968
RVOT_VTI_Mean_Vel	Pulmonary Artery mean velocity	0.00172401	0.000374775	0.0634766	0.993067
RVOT_VTI_Mean_Grad	Pulmonary Artery mean velocity gradient	0.00168405	0.000383598	0.0577381	0.890308
RVOT_VTI_Peak_Vel	Pulmonary Artery peak velocity	0.0163957	0.00418933	0.140303	0.576912
RVOT_VTI_Peak_Grad	Pulmonary Artery peak velocity gradient	0.018789	0.00533908	0.135945	0.495512
RVOT	Right Ventricle Outflow Tract	0.495192	0.931437	0.367936	0.219571
RVOT_CO_mL_min	Pulmonary Artery Flow	0.108751	0.0726876	0.103983	0.511506
RVOT_SV_uL	Pulmonary Artery Stroke Volume	0.548939	0.290803	0.508282	0.473462
AET	Aortic Ejection Time	0.0691691	0.759714	0.0112863	0.583206
IVCT	IsoVolumic Contraction Time	0.612951	0.246933	0.556329	0.824572
IVRT	Isovolumic Relaxation Time	0.0546796	0.118949	0.0229876	0.552383
MV_A	Mitral Valve A wave peak Velocity	0.0150712	0.170877	0.00310095	0.844409
MV_Decel_Acceleration	Mitral Valve Deceleration acceleration	0.500088	0.650908	0.165592	0.707489
MV_Decel	Mitral Valve Deceleration	0.407733	0.293339	0.410523	0.293339
MV_E	Mitral Valve E wave peak Velocity	0.590266	0.407999	0.299827	0.754971
MV_ET	Mitral Valve Ejection Time	0.0646609	0.601369	0.00996992	0.927923
LV_MPI_IV	Left Ventricle Myocardial performance index (Tei)	0.454018	0.27178	0.316631	0.539797
MV_E_A	E/A mitral flow	0.127283	0.356114	0.0366967	0.484253
Ao_Root	Ascending Aorta Diameter	0.887527	0.991447	0.756267	0.476234
IVS_d	Interventricular Septum Thickness, diastole	0.394962	0.894802	0.291147	0.180635
IVS_s	Interventricular Septum Thickness, systole	0.281696	0.457999	0.0774575	0.855265
LA	Left Atrium Diameter	0.0128572	0.815706	0.00144764	0.842255
LVID_d	Left Ventricle Internal Diameter, diastole	0.190414	0.132815	0.161652	0.416618
LVID_s	Left Ventricle Internal Diameter, systole	0.034963	0.231117	0.00903415	0.442056
LVPW_d	Left Ventricle Posterior Wall thickness, diastole	0.312447	0.282957	0.741306	0.132188
LVPW_s	Left Ventricle Posterior Wall thickness, systole	0.330998	0.754435	0.131463	0.317534
LVID+ PWd + IVSd	Largest diameter of the heart	0.0162443	0.0208876	0.335361	0.0227732
EF	Ejection Fraction (extrapolated form M mode)	0.0158318	0.364631	0.00270174	0.461065
FS	Fractional Shortening	0.0133956	0.307809	0.00222061	0.570306
LV_Mass_mg	Left Ventricular Mass	0.0161832	0.0241701	0.693187	0.0142879
LV_Mass_Corrected_mg	Left ventricular Mass corrected for mice	0.0161832	0.0241701	0.693187	0.0142879
LV_Vol_d_uL	Telediastolic Left ventricle volume (from M mode)	0.188918	0.147478	0.15179	0.384727
LV_Vol_s_uL	Telesystolic Left ventricle volume (from M mode)	0.0475567	0.341679	0.0118959	0.361415
LOv.LD.Vel	Least Diastolic Velocity	0.475896	0.423427	0.268663	0.439365
LOv.PS.Vel	Peak Systolic Velocity	0.145784	0.368724	0.0460112	0.432208
LOv.VTI	Velocity Time integral (of mean instantaneous velocities)	0.787116	0.522191	0.641926	0.531918
LOv.VTI.1	Mean Velocity as estimated from mean VTI measurement	0.188331	0.294649	0.0638392	0.622191
LOv.VTI.2	Mean gradient of mean instantaneous velocities	0.267022	0.422426	0.0843016	0.612132
LOv.VTI.3	Peak Mean Velocity	0.26886	0.384155	0.0805637	0.860233
LOv.VTI.4	Peak Mean Gradient	0.33977	0.420817	0.112093	0.749576
ROv.LD.Vel	Least Diastolic Velocity	0.537198	0.325891	0.419185	0.472863
ROv.PS.Vel	Peak Systolic Velocity	0.0438938	0.526718	0.00719974	0.604243
ROv.VTI	Velocity Time integral (of mean instantaneous velocities)	0.859334	0.76621	0.621116	0.532031
ROv.VTI.1	Mean Velocity as estimated from mean VTI measurement	0.633912	0.761534	0.23991	0.687596
ROv.VTI.2	Mean gradient of mean instantaneous velocities	0.694703	0.534594	0.420561	0.54572
ROv.VTI.3	Peak Mean Velocity	0.316427	0.753316	0.0718488	0.92648
ROv.VTI.4	Peak Mean Gradient	0.356389	0.455632	0.108664	0.962027
LOv.PI	Pulsatility index	0.812039	0.38936	0.772078	0.774368
LOv.RI	Resistivity Index	0.907748	0.595996	0.94387	0.627219
ROv.PI	Pulsatility index	0.0271608	0.919873	0.00800979	0.117075
ROv.RI	Resistivity Index	0.0568107	0.237015	0.0346559	0.138183
PV Peak Vel	Pulmonary Vein Peak Velocity	0.146207	0.0417244	0.426869	0.446237
PV Peak Pressure	Pulmonary Vein Peak Pressure	0.189167	0.0544098	0.456683	0.495344
Aortic flow	Flow rate in the aorta	0.0257356	0.863554	0.0034205	0.584445
