# Supplementary material for: Long-term cardiovascular disorders in the STOX1 mouse model of preeclampsia
Source: Sci Rep. 2019 Aug 15;9:11918. doi: 10.1038/s41598-019-48427-3 (PMC6695383; doi:10.1038/s41598-019-48427-3)
Supplement: Supplementary file 3 — Supplementary Table 2 [file 41598_2019_48427_MOESM3_ESM.xlsx]

## Sheet: Feuil1
All cytokines measures (concentrations in pg/ml)
Result	IL-10(56)	SCYB16/CXCL16(65)	I-TAC/CXCL11(37)	BCA-1/CXCL13(28)	IL-16(29)	I-309/CCL1(26)	IL-2(36)	TARC/CCL17(63)	IL-4(39)	IP-10:CXCL10(35)	MIP-1a/CCL3(77)	MCP-3/CCL7(46)	CTACK/CCL27(62)	ENA-78/CXCL5(20)	Eotaxin/CCL11(74)	Eoxatin-2/CCL24(73)	Fractalkine/CX3CL1(25)	GM-CSF(22)	IFN-g(34)	IL-1b(19)	IL-6(38)	KC/CXCL1(57)	MCP-1/CCL2(51)	MCP-5/CCL12(48)	MDC/CCL22(52)	MIP-1b/CCL4(75)	MIP-2/CXCL2(27)	MIP-3a/CCL20(12)	MIP-3b/CCL19(64)	RANTES/CCL5(55)	SDF-1a/CXCL12(67)	TECK/CCL25(78)	TNF-a(21)
Experimental PE	173.36	178	118.8	1388.15	454.6	5.41	10.2	52.2	3.48	266.9	8.37	78.18	725.2	173.7	1108	4582	128.2	9.47	30.54	240.7	16.15	9.61	159.1	15.84	70.88	107.8	26.39	59.5	80.75	51.47	849.5	303.7	41.96
Experimental PE	5.77	237.4	118.8	1350.87	556.4	8.68	8.11	38.12	3.6	252.9	8.82	54.08	631	107.2	1055	4272	140.1	9.78	29.44	367.7	16.15	11.57	197.5	13.64	51.27	109.1	28.18	30.23	80.75	124.6	681.8	103.1	56.35
Experimental PE	88.02	168.1	109.58	1132.98	443.8	4.65	5.67	37.26	2.89	226	6.44	44.95	448	105.1	1033	2646	101.1	4.83	31.73	205	11.36	7.63	133	16.13	85.96	84.66	20.01	23.8	76.37	47.6	632	0	31.76
Experimental PE	0	68.14	89.39	979.32	443.1	8.51	6.9	2.87	2.83	242.7	7.85	33.97	639.3	117.7	1085	3821	110.5	7.92	23.55	205	11.36	7.35	167.5	11.21	60.82	96.42	23.59	22.68	80.21	47.32	690.2	0	42.69
Experimental PE	203.94	75.41	124.56	1185.81	521	9.52	7.05	46.06	3.06	261	7.85	54.41	761.1	112.5	1143	3836	122.3	6.99	24.11	187.2	12.65	10.33	146.3	14.53	61.62	91.71	23.84	28.38	74.14	69.2	723.3	717	40.51
Controls	246.35	142.7	192.46	1541.31	558.6	9.27	6.59	25.41	3.37	272.7	8.66	49.66	688.7	140.1	1217	3422	120.8	7.3	30.26	227.3	13.13	11.4	191.6	17.27	87.82	100.3	28.69	29.08	82.91	72.08	724	293.3	54.2
Controls	213.89	209.9	128.59	1396.35	837.1	10.01	6.75	59.77	3.36	255	8.43	58.31	725.2	144.1	1282	3389	152.5	6.37	31.54	237	14.25	6.35	175.7	9.81	48.02	96.42	30.21	33.05	71.31	60.16	591.6	395.3	41.96
Controls	18.72	178.4	109.58	1350.87	405.7	4.87	4.41	64.77	3.6	246.8	7.08	59.64	387.3	129	843.2	4125	101.6	6.99	17.46	208.7	11.69	9.79	141.9	14.48	91.64	91.02	21.03	25.92	79.67	47.6	990.4	207.5	36.15
Controls	246.35	211.6	119.95	1456.96	529.3	9.93	7.2	26.75	3.37	268.8	8.43	65.71	835.6	126.9	1039	3668	151.5	6.22	32.28	223.6	13.93	13.34	179.7	14.73	88.3	106.6	24.61	30.68	74.7	59.63	934.6	261.6	43.41
Controls	103.91	249.2	121.1	1085.73	548.7	10.09	7.81	45.84	3.1	251.9	9.66	70.03	563.2	94.37	1228	2977	126.2	9.16	30.35	245.5	16.46	8.89	173.6	15.55	60.96	99.04	26.9	34.09	73.58	50.64	592.9	218.5	47.74
Most discriminant cytokines (individual tests)
Result	BCA-1/CXCL13(28)	SCYB16/CXCL16(65)	I-TAC/CXCL11(37)	IL-16(29)	IL-10(56)	IL-2(36)	IL-4(39)	I-309/CCL1(26)
Experimental PE	1388.15	178	118.8	454.6	173.36	10.2	3.48	5.41
Experimental PE	1350.87	237.4	118.8	556.4	5.77	8.11	3.6	8.68
Experimental PE	1132.98	168.1	109.58	443.8	88.02	5.67	2.89	4.65
Experimental PE	979.32	68.14	89.39	443.1	0	6.9	2.83	8.51
Experimental PE	1185.81	75.41	124.56	521	203.94	7.05	3.06	9.52
Controls	1541.31	142.7	192.46	558.6	246.35	6.59	3.37	9.27
Controls	1396.35	209.9	128.59	837.1	213.89	6.75	3.36	10.01
Controls	1350.87	178.4	109.58	405.7	18.72	4.41	3.6	4.87
Controls	1456.96	211.6	119.95	529.3	246.35	7.2	3.37	9.93
Controls	1085.73	249.2	121.1	548.7	103.91	7.81	3.1	10.09
Discriminant Analysis Results for:
Descriptive Statistics
Factor	Variable	Mean	Std Dev.	Std Err	N
PE	BCA-1/CXCL13(28)	1207.43	166.793	74.5919	5
PE	SCYB16/CXCL16(65)	145.41	72.301	32.334	5
PE	I-TAC/CXCL11(37)	112.226	13.8478	6.19293	5
PE	IL-16(29)	483.78	51.8742	23.1988	5
PE	IL-10(56)	94.218	93.596	41.8574	5
PE	IL-2(36)	7.586	1.69827	0.759491	5
PE	IL-4(39)	3.172	0.348956	0.156058	5
PE	I-309/CCL1(26)	7.354	2.17238	0.971517	5
CTL	BCA-1/CXCL13(28)	1366.24	172.27	77.0417	5
CTL	SCYB16/CXCL16(65)	198.36	39.9675	17.874	5
CTL	I-TAC/CXCL11(37)	134.336	33.1905	14.8432	5
CTL	IL-16(29)	575.88	158.433	70.8534	5
CTL	IL-10(56)	165.844	100.936	45.1399	5
CTL	IL-2(36)	6.552	1.28756	0.575816	5
CTL	IL-4(39)	3.36	0.177059	0.0791833	5
CTL	I-309/CCL1(26)	8.834	2.23971	1.00163	5
Pooled Covariance Matrix
	BCA-1/CXCL13(28)	SCYB16/CXCL16(65)	I-TAC/CXCL11(37)	IL-16(29)	IL-10(56)	IL-2(36)	IL-4(39)	I-309/CCL1(26)
BCA-1/CXCL13(28)	28748.4	1798.1	2507.68	3431.11	7959.45	76.2156	36.2982	-43.8193
SCYB16/CXCL16(65)	1798.1	3412.42	-251.33	1341.83	-1146.35	36.9883	7.35552	-12.1104
I-TAC/CXCL11(37)	2507.68	-251.33	646.684	564.61	1395.89	7.85984	1.2438	10.9669
IL-16(29)	3431.11	1341.83	564.61	13896	4195.3	49.6936	1.08715	147.973
IL-10(56)	7959.45	-1146.35	1395.89	4195.3	9474.13	60.0244	-1.17441	69.9519
IL-2(36)	76.2156	36.9883	7.85984	49.6936	60.0244	2.27097	0.128755	1.23383
IL-4(39)	36.2982	7.35552	1.2438	1.08715	-1.17441	0.128755	0.07656	-0.146155
I-309/CCL1(26)	-43.8193	-12.1104	10.9669	147.973	69.9519	1.23383	-0.146155	4.86775
Tolerances of Included Variables
Variable	Tolerance
BCA-1/CXCL13(28)	0.0694718
SCYB16/CXCL16(65)	0.473456
I-TAC/CXCL11(37)	0.42294
IL-16(29)	0.506681
IL-10(56)	0.172428
IL-2(36)	0.355074
IL-4(39)	0.095816
I-309/CCL1(26)	0.431492
Explained Variance (Eigenvalues)
	Function 1
Eigenvalue	3.19731
% of Var.	100
Cum. %	100
Can.Corr.	0.872784
Wilks' Lambda
	Function 1- 1
Wilks' Lambda	0.238248
Chi Sq	5.73778
DF	8
P	0.676578
Unstandardised Discriminant Function Coefficients			Discriminant parameter calculated for every animal of the experiment
Variable	Function 1		PE	1388.15	178	118.8	454.6	173.36	10.2	3.48	5.41	-4.22686
BCA-1/CXCL13(28)	0.00672807		PE	1350.87	237.4	118.8	556.4	5.77	8.11	3.6	8.68	-6.54274
SCYB16/CXCL16(65)	-0.0169201		PE	1132.98	168.1	109.58	443.8	88.02	5.67	2.89	4.65	-5.96215
I-TAC/CXCL11(37)	-0.013893		PE	979.32	68.14	89.39	443.1	0	6.9	2.83	8.51	-3.59309
IL-16(29)	0.00290188		PE	1185.81	75.41	124.56	521	203.94	7.05	3.06	9.52	-6.61697
IL-10(56)	-0.0136662		CTL	1541.31	142.7	192.46	558.6	246.35	6.59	3.37	9.27	-8.57502
IL-2(36)	0.974726		CTL	1396.35	209.9	128.59	837.1	213.89	6.75	3.36	10.01	-8.58491
IL-4(39)	-4.61231		CTL	1350.87	178.4	109.58	405.7	18.72	4.41	3.6	4.87	-8.40782
I-309/CCL1(26)	-0.322654		CTL	1456.96	211.6	119.95	529.3	246.35	7.2	3.37	9.93	-9.00434
			CTL	1085.73	249.2	121.1	548.7	103.91	7.81	3.1	10.09	-8.36298
Standardised Discriminant Function Coefficients
Variable	Function 1
BCA-1/CXCL13(28)	1.14077
SCYB16/CXCL16(65)	-0.988401
I-TAC/CXCL11(37)	-0.353298
IL-16(29)	0.342077
IL-10(56)	-1.3302
IL-2(36)	1.46889
IL-4(39)	-1.2762
I-309/CCL1(26)	-0.711871
Group Centroids
Group	Function 1
PE	1.59933
CTL	-1.59933
Casewise Discriminant Scores
Case	Group	Fn 1
pe	PE	1.42932
2	PE	0.230359
3	PE	0.530934
4	PE	1.75744
5	PE	0.191928
6	CTL	-0.821787
7	CTL	-0.826907
8	CTL	-0.735225
9	CTL	-1.04405
10	CTL	-0.712008
			0.000980063
Scatter plots were not constructed as
only a single function was extracted.
1	-9.6782
0	9.6782
Casewise Discriminant Scores
Case	Group	Fn 1
1	1	-1.00016
2	1	-0.873164
3	1	-0.816196
4	1	-1.11369
5	1	-0.92008
6	0	1.04818
7	0	0.88159
8	0	0.862431
9	0	0.962475
10	0	0.968615
			1.41112e-09
Scatter plots were not constructed as
only a single function was extracted.
